# Supplementary material for: Structure and dynamics of the ASB9 CUL-RING E3 Ligase
Source: Nat Commun. 2020 Jun 8;11:2866. doi: 10.1038/s41467-020-16499-9 (PMC7280518; doi:10.1038/s41467-020-16499-9)
Supplement: Supplementary file 3 — Source Data [file 41467_2020_16499_MOESM3_ESM.xlsx]

## Sheet: 4a(1)
Protein	Start	End	PepID	size	Sequence	Modification	Fragment	MaxUptake	MHP	State	Exposure	Center	Center SD	Uptake	Uptake SD	RT	RT SD	Uptake_corr	Uptake_SD_corr	Percent_Uptake_corr	ExposureCorrection	PeptideCorrection
ASB9	13	24	1	12	PAGPRDFPGIRL			9	1295.72	ACE	0	1296.39	0.026898	0	0	2.89294	0.011459	0	0	0	1	1
ASB9	13	24	1	12	PAGPRDFPGIRL			9	1295.72	ACE	0.5	1302.05	0.156272	5.66206	0.15857	2.92371	0.00583	8.32656	0.233191	92.5174	0.68	1
ASB9	13	24	1	12	PAGPRDFPGIRL			9	1295.72	ACE	1	1302.05	0.237435	5.65964	0.238954	2.92285	0.010613	8.323	0.351403	92.4778	0.68	1
ASB9	13	24	1	12	PAGPRDFPGIRL			9	1295.72	ACE	2	1301.74	0.157237	5.34589	0.159522	2.91872	0.008108	8.53977	0.254827	94.8863	0.626	1
ASB9	13	24	1	12	PAGPRDFPGIRL			9	1295.72	AE	0	1296.37	0.017711	0	0	2.87512	0.014154	0	0	0	1	1
ASB9	13	24	1	12	PAGPRDFPGIRL			9	1295.72	AE	0.5	1301.95	0.13523	5.58138	0.136384	2.92335	0.003927	8.20791	0.200565	91.1991	0.68	1
ASB9	13	24	1	12	PAGPRDFPGIRL			9	1295.72	AE	1	1302.02	0.063271	5.65122	0.065703	2.92398	0.004996	8.31062	0.0966221	92.3402	0.68	1
ASB9	13	24	1	12	PAGPRDFPGIRL			9	1295.72	AE	2	1301.59	0.055505	5.22696	0.058262	2.91035	0.003553	8.34978	0.0930703	92.7753	0.626	1

## Sheet: 4a(2)
Protein	Start	End	PepID	size	Sequence	Modification	Fragment	MaxUptake	MHP	State	Exposure	Center	Center SD	Uptake	Uptake SD	RT	RT SD	Uptake_corr	Uptake_SD_corr	Percent_Uptake_corr	ExposureCorrection	PeptideCorrection
ASB9	25	31	2	7	LSNPLMG			5	731.376	ACE	0	731.723	0.013234	0	0	3.99332	0.004837	0	0	0	1	1
ASB9	25	31	2	7	LSNPLMG			5	731.376	ACE	0.5	733.247	0.005812	1.52394	0.014454	4.00002	0.002079	2.24109	0.0212559	44.8218	0.68	1
ASB9	25	31	2	7	LSNPLMG			5	731.376	ACE	1	733.61	0.068767	1.88682	0.070029	4.00184	0.001611	2.77474	0.102984	55.4948	0.68	1
ASB9	25	31	2	7	LSNPLMG			5	731.376	ACE	2	733.873	0.027914	2.14906	0.030893	4.00126	0.000742	3.433	0.0493498	68.6599	0.626	1
ASB9	25	31	2	7	LSNPLMG			5	731.376	AE	0	731.753	0.019803	0	0	4.00466	0.00198	0	0	0	1	1
ASB9	25	31	2	7	LSNPLMG			5	731.376	AE	0.5	734.634	0.027955	2.88176	0.034259	4.00029	0.000954	4.23788	0.0503809	84.7576	0.68	1
ASB9	25	31	2	7	LSNPLMG			5	731.376	AE	1	734.629	0.022848	2.87638	0.030235	4.00009	0.004693	4.22998	0.0444632	84.5996	0.68	1
ASB9	25	31	2	7	LSNPLMG			5	731.376	AE	2	734.497	0.007047	2.74471	0.021019	3.99982	0.000221	4.38452	0.0335767	87.6905	0.626	1

## Sheet: 4a(3)
Protein	Start	End	PepID	size	Sequence	Modification	Fragment	MaxUptake	MHP	State	Exposure	Center	Center SD	Uptake	Uptake SD	RT	RT SD	Uptake_corr	Uptake_SD_corr	Percent_Uptake_corr	ExposureCorrection	PeptideCorrection
ASB9	50	59	12	10	LSLRNLISQG			9	1100.64	ACE	0	1101.11	0.034077	0	0	4.22074	0.005248	0	0	0	1	1
ASB9	50	59	12	10	LSLRNLISQG			9	1100.64	ACE	0.5	1102.4	0.123412	1.29388	0.128031	4.22972	0.004359	1.90277	0.188281	21.1418	0.68	1
ASB9	50	59	12	10	LSLRNLISQG			9	1100.64	ACE	1	1102.62	0.14138	1.51659	0.145429	4.23122	0.001721	2.23027	0.213866	24.7808	0.68	1
ASB9	50	59	12	10	LSLRNLISQG			9	1100.64	ACE	2	1102.76	0.153419	1.64964	0.157158	4.23169	0.002249	2.63521	0.251051	29.2801	0.626	1
ASB9	50	59	12	10	LSLRNLISQG			9	1100.64	AE	0	1101.21	0.058038	0	0	4.23062	0.00485	0	0	0	1	1
ASB9	50	59	12	10	LSLRNLISQG			9	1100.64	AE	0.5	1104.9	0.031239	3.69371	0.065911	4.22298	0.003158	5.43192	0.0969279	60.3547	0.68	1
ASB9	50	59	12	10	LSLRNLISQG			9	1100.64	AE	1	1105.41	0.022991	4.19992	0.062426	4.22092	0.005657	6.17635	0.0918029	68.6261	0.68	1
ASB9	50	59	12	10	LSLRNLISQG			9	1100.64	AE	2	1105.79	0.030433	4.58391	0.065533	4.21619	0.001844	7.32254	0.104685	81.3615	0.626	1

## Sheet: 4a(4)
Protein	Start	End	PepID	size	Sequence	Modification	Fragment	MaxUptake	MHP	State	Exposure	Center	Center SD	Uptake	Uptake SD	RT	RT SD	Uptake_corr	Uptake_SD_corr	Percent_Uptake_corr	ExposureCorrection	PeptideCorrection
ASB9	100	107	24	8	ADWHTPLF			6	986.473	ACE	0	986.929	0.011177	0	0	4.63399	0.006247	0	0	0	1	1
ASB9	100	107	24	8	ADWHTPLF			6	986.473	ACE	0.5	987.517	0.047275	0.588156	0.048579	4.64631	0.002545	0.864935	0.0714397	14.4156	0.68	1
ASB9	100	107	24	8	ADWHTPLF			6	986.473	ACE	1	987.66	0.059973	0.731133	0.061006	4.64928	0.002692	1.0752	0.0897147	17.9199	0.68	1
ASB9	100	107	24	8	ADWHTPLF			6	986.473	ACE	2	987.744	0.062873	0.815387	0.063859	4.65012	0.002581	1.30254	0.102011	21.7089	0.626	1
ASB9	100	107	24	8	ADWHTPLF			6	986.473	AE	0	986.963	0.019905	0	0	4.65093	0.0052	0	0	0	1	1
ASB9	100	107	24	8	ADWHTPLF			6	986.473	AE	0.5	987.919	0.092126	0.955419	0.094252	4.64933	0.001735	1.40503	0.138606	23.4171	0.68	1
ASB9	100	107	24	8	ADWHTPLF			6	986.473	AE	1	988.103	0.090379	1.13941	0.092545	4.65033	0.003216	1.6756	0.136096	27.9267	0.68	1
ASB9	100	107	24	8	ADWHTPLF			6	986.473	AE	2	988.318	0.045408	1.35445	0.04958	4.64541	0.001206	2.16366	0.0792013	36.061	0.626	1

## Sheet: 4b(1)
Protein	Start	End	PepID	size	Sequence	Modification	Fragment	MaxUptake	MHP	State	Exposure	Center	Center SD	Uptake	Uptake SD	RT	RT SD	Uptake_corr	Uptake_SD_corr	Percent_Uptake_corr	ExposureCorrection	PeptideCorrection
ASB9	249	258	50	10	FLEREGPPSL			7	1144.6	AC	0	1145.33	0.110181	0	0	3.68073	0.00262	0	0	0	1	1
ASB9	249	258	50	10	FLEREGPPSL			7	1144.6	AC	0.5	1149.2	0.02357	3.87323	0.112674	3.69084	0.001389	5.69593	0.165697	81.3704	0.68	1
ASB9	249	258	50	10	FLEREGPPSL			7	1144.6	AC	1	1149.2	0.022485	3.86984	0.112452	3.69705	0.00248	5.69094	0.165371	81.2992	0.68	1
ASB9	249	258	50	10	FLEREGPPSL			7	1144.6	AC	2	1148.98	0.016607	3.64981	0.111425	3.69333	0.00323	5.83037	0.177995	83.2911	0.626	1
ASB9	249	258	50	10	FLEREGPPSL			7	1144.6	ACE	0	1145.37	0.127246	0	0	3.67642	0.004421	0	0	0	1	1
ASB9	249	258	50	10	FLEREGPPSL			7	1144.6	ACE	0.5	1148.01	0.021321	2.64329	0.12902	3.68912	0.003291	3.88719	0.189735	55.5313	0.68	1
ASB9	249	258	50	10	FLEREGPPSL			7	1144.6	ACE	1	1148.23	0.012269	2.85814	0.127837	3.68912	0.002394	4.20314	0.187996	60.0449	0.68	1
ASB9	249	258	50	10	FLEREGPPSL			7	1144.6	ACE	2	1148.27	0.01006	2.90002	0.127643	3.68769	0.002004	4.63262	0.203903	66.1804	0.626	1

## Sheet: 4b(2)
Protein	Start	End	PepID	size	Sequence	Modification	Fragment	MaxUptake	MHP	State	Exposure	Center	Center SD	Uptake	Uptake SD	RT	RT SD	Uptake_corr	Uptake_SD_corr	Percent_Uptake_corr	ExposureCorrection	PeptideCorrection
ASB9	249	261	51	13	FLEREGPPSLMQL			10	1516.78	AC	0	1517.66	0.007081	0	0	4.53472	0.001418	0	0	0	1	1
ASB9	249	261	51	13	FLEREGPPSLMQL			10	1516.78	AC	0.5	1523.6	0.040289	5.93469	0.040906	4.54571	0.001466	8.72748	0.0601559	87.2748	0.68	1
ASB9	249	261	51	13	FLEREGPPSLMQL			10	1516.78	AC	1	1523.59	0.036877	5.93288	0.03755	4.55306	0.003437	8.72482	0.0552206	87.2482	0.68	1
ASB9	249	261	51	13	FLEREGPPSLMQL			10	1516.78	AC	2	1523.37	0.06916	5.71144	0.069522	4.55197	0.001383	9.1237	0.111058	91.237	0.626	1
ASB9	249	261	51	13	FLEREGPPSLMQL			10	1516.78	ACE	0	1517.63	0.029693	0	0	4.53268	0.005211	0	0	0	1	1
ASB9	249	261	51	13	FLEREGPPSLMQL			10	1516.78	ACE	0.5	1520.32	0.05861	2.69537	0.065702	4.54604	0.002491	3.96379	0.0966206	39.6379	0.68	1
ASB9	249	261	51	13	FLEREGPPSLMQL			10	1516.78	ACE	1	1520.54	0.082757	2.91253	0.087923	4.5498	0.000946	4.28314	0.129299	42.8314	0.68	1
ASB9	249	261	51	13	FLEREGPPSLMQL			10	1516.78	ACE	2	1520.85	0.135493	3.21647	0.138708	4.54933	0.001465	5.13813	0.221578	51.3813	0.626	1

## Sheet: 4b(3)
Protein	Start	End	PepID	size	Sequence	Modification	Fragment	MaxUptake	MHP	State	Exposure	Center	Center SD	Uptake	Uptake SD	RT	RT SD	Uptake_corr	Uptake_SD_corr	Percent_Uptake_corr	ExposureCorrection	PeptideCorrection
ASB9	262	289	52	28	CRLRIRKCFGIQQHHKITKLVLPEDLKQ			26	3400.93	AC	0	3403.02	0.201875	0	0	3.14167	0.00385	0	0	0	1	1
ASB9	262	289	52	28	CRLRIRKCFGIQQHHKITKLVLPEDLKQ			26	3400.93	AC	0.5	3413.85	0.0988	10.8293	0.224756	3.15168	0.002218	15.9255	0.330524	61.2518	0.68	1
ASB9	262	289	52	28	CRLRIRKCFGIQQHHKITKLVLPEDLKQ			26	3400.93	AC	1	3413.95	0.581896	10.9275	0.61592	3.15836	0.004278	16.0699	0.905765	61.8073	0.68	1
ASB9	262	289	52	28	CRLRIRKCFGIQQHHKITKLVLPEDLKQ			26	3400.93	AC	2	3413.43	0.316776	10.406	0.375634	3.15704	0.003013	16.6229	0.600054	63.9344	0.626	1
ASB9	262	289	52	28	CRLRIRKCFGIQQHHKITKLVLPEDLKQ			26	3400.93	ACE	0	3403.02	0.049114	0	0	3.13481	0.003096	0	0	0	1	1
ASB9	262	289	52	28	CRLRIRKCFGIQQHHKITKLVLPEDLKQ			26	3400.93	ACE	0.5	3408.18	0.255938	5.16849	0.260608	3.15129	0.001244	7.60071	0.383247	29.2335	0.68	1
ASB9	262	289	52	28	CRLRIRKCFGIQQHHKITKLVLPEDLKQ			26	3400.93	ACE	1	3408.92	0.073116	5.90839	0.08808	3.15115	0.003682	8.6888	0.129529	33.4185	0.68	1
ASB9	262	289	52	28	CRLRIRKCFGIQQHHKITKLVLPEDLKQ			26	3400.93	ACE	2	3409.52	0.05889	6.50847	0.076683	3.14608	0.002755	10.3969	0.122497	39.9882	0.626	1

## Sheet: 4b(4)
Protein	Start	End	PepID	size	Sequence	Modification	Fragment	MaxUptake	MHP	State	Exposure	Center	Center SD	Uptake	Uptake SD	RT	RT SD	Uptake_corr	Uptake_SD_corr	Percent_Uptake_corr	ExposureCorrection	PeptideCorrection
ASB9	284	291	55	8	PEDLKQFL			7	989.53	AC	0	990.027	0.028944	0	0	4.24285	0.001005	0	0	0	1	1
ASB9	284	291	55	8	PEDLKQFL			7	989.53	AC	0.5	993.962	0.070799	3.93551	0.076487	4.249	0.000507	5.78752	0.112481	82.6788	0.68	1
ASB9	284	291	55	8	PEDLKQFL			7	989.53	AC	1	993.949	0.054787	3.92207	0.061963	4.25547	0.000695	5.76775	0.0911221	82.3964	0.68	1
ASB9	284	291	55	8	PEDLKQFL			7	989.53	AC	2	993.8	0.044542	3.77324	0.05312	4.25405	0.003222	6.02754	0.0848562	86.1077	0.626	1
ASB9	284	291	55	8	PEDLKQFL			7	989.53	ACE	0	990.119	0.060769	0	0	4.23751	0.003769	0	0	0	1	1
ASB9	284	291	55	8	PEDLKQFL			7	989.53	ACE	0.5	990.77	0.03966	0.650879	0.072566	4.25017	0.003864	0.957175	0.106715	13.6739	0.68	1
ASB9	284	291	55	8	PEDLKQFL			7	989.53	ACE	1	991.03	0.048185	0.910451	0.077554	4.25158	0.001989	1.3389	0.11405	19.1271	0.68	1
ASB9	284	291	55	8	PEDLKQFL			7	989.53	ACE	2	991.436	0.041395	1.31716	0.073529	4.25048	0.002073	2.1041	0.117458	30.0585	0.626	1

## Sheet: 4c(1)
Protein	Start	End	PepID	size	Sequence	Modification	Fragment	MaxUptake	MHP	State	Exposure	Center	Center SD	Uptake	Uptake SD	RT	RT SD	Uptake_corr	Uptake_SD_corr	Percent_Uptake_corr	ExposureCorrection	PeptideCorrection
ELOC	22	28	397	7	ISSDGHE			6	744.316	ACE	0	744.652	0.003004	0	0	1.69837	0.000862	0	0	0	1	1
ELOC	22	28	397	7	ISSDGHE			6	744.316	ACE	0.5	745.551	0.019677	0.898046	0.019905	1.69681	0.001748	1.32066	0.0292721	22.0109	0.68	1
ELOC	22	28	397	7	ISSDGHE			6	744.316	ACE	1	745.698	0.012663	1.04567	0.013015	1.69483	0.00074	1.53775	0.0191397	25.6292	0.68	1
ELOC	22	28	397	7	ISSDGHE			6	744.316	ACE	2	745.84	0.023113	1.18759	0.023307	1.69374	0.000843	1.8971	0.0372316	31.6184	0.626	1
ELOC	22	28	397	7	ISSDGHE			6	744.316	ACECR	0	744.639	0.003974	0	0	1.69126	0.000429	0	0	0	1	1
ELOC	22	28	397	7	ISSDGHE			6	744.316	ACECR	0.5	745.815	0.008858	1.17584	0.009709	1.68814	0.001403	1.72917	0.0142779	28.8196	0.68	1
ELOC	22	28	397	7	ISSDGHE			6	744.316	ACECR	1	745.947	0.010511	1.3076	0.011237	1.68976	0.000725	1.92294	0.016525	32.0489	0.68	1
ELOC	22	28	397	7	ISSDGHE			6	744.316	ACECR	2	746.073	0.012856	1.43434	0.013457	1.68885	0.001278	2.29128	0.0214968	38.188	0.626	1

## Sheet: 4c(2)
Protein	Start	End	PepID	size	Sequence	Modification	Fragment	MaxUptake	MHP	State	Exposure	Center	Center SD	Uptake	Uptake SD	RT	RT SD	Uptake_corr	Uptake_SD_corr	Percent_Uptake_corr	ExposureCorrection	PeptideCorrection
ELOC	29	52	400	24	FIVKREHALTSGTIKAMLSGPGQF			22	2588.4	ACE	0	2589.88	0.095848	0	0	3.9952	0.006662	0	0	0	1	1
ELOC	29	52	400	24	FIVKREHALTSGTIKAMLSGPGQF			22	2588.4	ACE	0.5	2595.36	0.085831	5.47889	0.128661	4.00504	0.003475	8.0572	0.189207	36.6236	0.68	1
ELOC	29	52	400	24	FIVKREHALTSGTIKAMLSGPGQF			22	2588.4	ACE	1	2595.94	0.055416	6.06143	0.110715	4.00615	0.003026	8.91386	0.162816	40.5176	0.68	1
ELOC	29	52	400	24	FIVKREHALTSGTIKAMLSGPGQF			22	2588.4	ACE	2	2596.57	0.063434	6.69236	0.114938	4.00501	0.001845	10.6907	0.183607	48.594	0.626	1
ELOC	29	52	400	24	FIVKREHALTSGTIKAMLSGPGQF			22	2588.4	ACECR	0	2589.83	0.089248	0	0	4.00083	0.007668	0	0	0	1	1
ELOC	29	52	400	24	FIVKREHALTSGTIKAMLSGPGQF			22	2588.4	ACECR	0.5	2595.09	0.057194	5.26188	0.106002	4.01559	0.002026	7.73806	0.155885	35.173	0.68	1
ELOC	29	52	400	24	FIVKREHALTSGTIKAMLSGPGQF			22	2588.4	ACECR	1	2595.46	0.013842	5.62231	0.090315	4.01547	0.002972	8.2681	0.132816	37.5823	0.68	1
ELOC	29	52	400	24	FIVKREHALTSGTIKAMLSGPGQF			22	2588.4	ACECR	2	2595.86	0.053969	6.03	0.104297	4.0133	0.002132	9.63259	0.166609	43.7845	0.626	1

[truncated: 16 more sheets: 4c(3), 4c(4), 5a(1), 5a(2), 5b(1), 5b(2), 6(1), 6(2), 6(3), 6(4), Supplementary 5a, Supplementary 5b, Supplementary 7a, Supplementary 7b, Supplementary 7c, Supplementary 10]
